# Supplementary material for: Validation of a 1:8 Scale Measurement Stand for Testing Airborne Sound Insulation
Source: Sensors (Basel). 2021 Oct 7;21(19):6663. doi: 10.3390/s21196663 (PMC8512408; doi:10.3390/s21196663)
Supplement: Supplementary file 1 [file sensors-21-06663-s001.zip]

Archive with 1 entries (1 files):
- sensors-1387525-supplementary.pdf
